# Supplementary material for: Mechanism of Antiradical Activity of Coumarin-Trihydroxybenzohydrazide Derivatives: A Comprehensive Kinetic DFT Study
Source: Antioxidants (Basel). 2024 Jan 24;13(2):143. doi: 10.3390/antiox13020143 (PMC10885972; doi:10.3390/antiox13020143)
Supplement: Supplementary file 1 [file antioxidants-13-00143-s001.zip]

Archive with 1 entries (1 files):
- antioxidants-2797819-supplementary.pdf
